# Supplementary material for: Gender Differences in the Functional Limitations of Frail Older People Ageing in Place Alone in Italy
Source: Healthcare (Basel). 2024 Nov 13;12(22):2259. doi: 10.3390/healthcare12222259 (PMC11594082; doi:10.3390/healthcare12222259)
Supplement: Supplementary file 1 [file healthcare-12-02259-s001.zip]

Archive with 1 entries (1 files):
- healthcare-3268638-supplementary.pdf
